# Supplementary material for: Predicting Axillary Lymph Node Metastasis of Breast Cancer Using Joint Pre-Trained Fine-Tuning and Contrastive Learning for Contrast-Enhanced Ultrasound
Source: Bioengineering (Basel). 2025 Dec 8;12(12):1335. doi: 10.3390/bioengineering12121335 (PMC12729765; doi:10.3390/bioengineering12121335)
Supplement: Supplementary file 1 [file bioengineering-12-01335-s001.zip]

Archive with 4 entries (4 files):
- Supplementary S1.  Category of Labels  & Super Parameter  .pdf
- Supplementary S2. Confusion Matrix of Inference .pdf
- Supplementary S3 . omparison between actual cases and predictions for axillary lymph node metastasis in T1¿CT2 breast cancer.xlsx
- Supplementary S4 .Computational cost of training and inference .pdf
