# Supplementary material for: Predicting Axillary Lymph Node Metastasis of Breast Cancer Using Joint Pre-Trained Fine-Tuning and Contrastive Learning for Contrast-Enhanced Ultrasound
Source: Bioengineering (Basel). 2025 Dec 8;12(12):1335. doi: 10.3390/bioengineering12121335 (PMC12729765; doi:10.3390/bioengineering12121335)
Supplement: Supplementary file 1 [file bioengineering-12-01335-s001.zip › Supplementary S3 . omparison between actual cases and predictions for axillary lymph node metastasis in T1¿CT2 breast cancer.xlsx]

## Sheet: Sheet1
index	Pred	Clinical diagnosis record（0:Non-metastasis，1:Metastasis）	positive pred		name	age	distance to nipple	distance to skin	distance to pectoralis major	location 1	location 2	maximum diameter	T1，T2	type	type1	Vascular Invasion (0=No, 1=Yes)	Grade (1=Grade I, 2=Grade II, 3=Grade III, 4=Grade X, 5=Ductal Carcinoma In Situ, 6=Other)	ER (0=Negative, 1=Positive, 2=Not Available)	PR (0=Negative, 1=Positive, 2=Not Available)	HER2 (0=Negative, 1=Positive, 2=Not Available)	Ki-67 (<14=0, ≥14=1, Not Available=2)	Molecular Subtype (0=Luminal A, 1=Luminal B, 2=Triple-Negative, 3=HER2-Positive, 4=Not Available)	Enhancement Intensity (0=Isointense, 1=Hypointense, 2=Hyperintense)	Enhancement Kinetics (0=Synchronous, 1=Slow, 2=Rapid)	Lesion Extent Post-Enhancement (0=Unchanged, 1=Expanded, 2=Indeterminate)	Enhancement Pattern (0=Non-centripetal, 1=Centripetal)	Enhancement Homogeneity (0=Heterogeneous, 1=Homogeneous)	Enhancement Completeness (0=Incomplete, 1=Complete)	Spiculation Sign (0=Absent, 1=Present)	Feeding Vessels (0=Absent, 1=Present)	Margin Post-Enhancement (0=Well-defined, 1=Ill-defined, 2=Indeterminate)	Shape Post-Enhancement (0=Regular, 1=Irregular, 2=Indeterminate)	BI-RADS Category	Angular Margin (0=No, 1=Yes)	Lobulation (0=No, 1=Yes)	Spiculated Margin (0=No, 1=Yes)	Hyperechoic Halo (0=Absent, 1=Present)	Echogenicity (0=Hypoechoic, 1=Isoechoic, 2=Hyperechoic)	Calcification (0=Absent, 1=Present)
1		1		Training set	null	41	25	8.2	1.9	0	0	32.1	2	Invasive Ductal Carcinoma Grade II	1	0	2	1	1	0	1	1	2	2	1	0	0	0	1	1	1	1	5	1	0	1	1	0	0
2		0			null	49	32.8	4.8	8.3	0	0	17.3	1	Invasive Ductal Carcinoma Grade II	1	1	2	1	1	1	1	1	2	2	1	0	1	1	0	0	0	0	5	1	1	0	0	0	1
3		0		Training set	null	51	29.8	7.1	0	1	3	15.6	1	Invasive Ductal Carcinoma Grade II	1	0	2	1	1	1	1	1	2	2	1	1	1	0	1	1	1	1	5	1	0	1	1	0	0
4		1		Training set	null	44	30.4	7.7	0	0	0	25.4	2	Invasive Ductal Carcinoma Grade II	1	1	2	1	1	0	1	1	2	2	1	1	0	1	0	1	1	1	4b	1	1	1	0	0	1
5		1			null	35	21.1	8.3	3	1	3	31	2	Invasive Ductal Carcinoma Grade III	1	1	3	0	0	0	1	2	2	2	1	1	1	1	0	1	0	0	4c	1	0	0	0	0	0
6		1		Training set	null	48	50	4.7	4.1	0	0	32.9	2	Invasive Ductal Carcinoma Grade II	1	1	2	1	1	0	1	1	2	2	1	1	0	0	1	1	1	1	5	1	0	1	1	0	0
7		1			null	52	6.3	6.6	5	1	2	32	2	Invasive Ductal Carcinoma Grade II	1	1	2	1	1	1	1	1	2	2	1	1	0	0	0	1	1	1	5	1	1	0	0	0	1
8		1		Training set	null	33	34.8	3.7	6.9	0	0	20.7	2	Invasive Ductal Carcinoma Grade III	1	0	3	0	0	0	1	2	2	2	1	1	0	0	0	0	1	1	4c	1	0	0	0	0	0
9		1		Training set	null	45	0	2.7	2.2	0	0	30	2	Invasive Ductal Carcinoma Grade II	1	1	2	1	1	0	1	1	2	2	1	1	0	0	0	0	0	0	4b	1	0	1	0	0	1
10		0		Training set	null	57	15.9	40.7	0	1	3	27.3	2	Invasive Carcinoma X (Post-chemotherapy, postoperative findings show minimal residual cancer)	1	0	4	1	1	1	1	1	2	2	1	0	0	0	1	1	1	1	5	1	1	1	1	0	0
11		0			null	47	1.9	5	2.6	1	3	46.7	2	High-grade Ductal Carcinoma In Situ with Invasive Ductal Carcinoma Grade II	1	0	2	1	1	0	1	1	2	2	1	0	1	1	0	0	1	1	5	0	1	0	0	0	1
12		1		Training set	null	44	47.4	2	0.5	0	0	25.1	2	Invasive Ductal Carcinoma Grade II	1	1	2	0	2	0	1	4	2	2	1	1	0	0	0	0	1	1	4c	0	0	1	0	0	0
13		0		Training set	null	67	0	1.9	0	1	4	34	2	Invasive Ductal Carcinoma Grade II	1	0	2	0	1	1	1	1	2	2	0	0	0	0	0	0	0	1	5	1	0	1	0	0	1
14		0			null	52	49.5	7.4	0	0	0	19.3	1	Invasive Ductal Carcinoma Grade II	1	0	2	1	1	1	1	1	2	2	1	1	0	0	0	0	1	1	5	1	1	1	1	0	1
15		1			null	51	0	2	2.6	1	2	22.4	2	Invasive Ductal Carcinoma Grade II	1	0	2	1	1	0	1	1	2	2	1	0	0	0	1	0	1	1	5	1	1	1	1	0	0
16		1		Training set	null	37	24.8	5.7	3.1	1	3	36	2	Invasive Ductal Carcinoma Grade II	1	1	2	1	1	0	0	0	2	2	1	0	1	1	1	0	1	1	5	1	0	1	0	0	1
17		0			null	43	19.5	6	0	1	1	26.2	2	Invasive Ductal Carcinoma Grade III	1	1	3	0	0	0	1	2	2	2	0	0	1	1	0	0	0	0	4b	0	1	1	0	0	0
18		0			null	59	32	7.1	0	0	0	40.9	2	Invasive Carcinoma	1	0	4	0	0	0	1	2	2	2	1	0	0	0	1	1	1	1	5	1	1	1	1	0	0
19		0			null	43	16.3	2.8	3.2	1	3	16.9	1	Mucinous Carcinoma	2	0	4	1	1	0	0	0	2	2	0	1	0	0	0	1	1	0	4b	0	1	0	0	0	1
20		0		Training set	null	57	0	1.8	0	1	3	14.8	1	Invasive Ductal Carcinoma Grade II	1	0	2	1	1	0	1	1	2	2	1	0	1	1	1	1	1	1	5	1	1	1	0	0	1
21		1			null	51	4.5	2.9	0	0	0	30	2	Invasive Ductal Carcinoma Grade II	1	1	2	1	1	1	1	1	2	2	1	1	0	0	1	0	1	1	5	1	1	1	0	0	1
22		0		Training set	null	44	29.8	6.7	1.5	1	1	23.4	2	Invasive Ductal Carcinoma Grade II	1	1	2	1	1	1	1	1	2	2	1	1	0	0	1	0	1	1	4c	1	1	1	1	0	1
23		1		Training set	null	54	28.4	6.2	0	0	0	29.5	2	Invasive Ductal Carcinoma Grade II	1	1	2	1	1	0	0	0	2	2	1	1	1	1	0	0	1	1	5	1	1	1	1	0	1
24		0		Training set	null	61	28.5	4.3	0	1	2	23.2	2	Invasive Carcinoma X	1	0	4	0	0	1	1	3	2	2	1	1	0	0	0	1	1	1	5	1	0	1	0	0	1
25		0		Training set	null	57	20.3	5.8	0	0	0	15.6	1	Invasive Ductal Carcinoma Grade II	1	0	2	1	1	0	1	1	0	1	1	1	0	1	0	0	2	2	5	0	0	1	1	0	1
26		0			null	38	18	16.2	2.9	0	0	25.2	2	Invasive Ductal Carcinoma Grade III	1	0	3	0	0	0	1	2	1	1	0	0	0	0	0	0	1	1	4a	0	0	0	0	0	0
27		1		Training set	null	51	17.5	5.2	0	1	3	34.7	2	Invasive Ductal Carcinoma Grade II	1	0	2	0	0	1	1	3	2	2	1	0	1	1	0	0	1	1	5	1	1	0	0	0	0
28		1		Training set	null	62	18.8	3.2	0	0	0	25.2	2	Invasive X	1	0	3	1	1	0	1	1	2	2	1	1	0	1	0	1	1	1	5	1	1	1	1	0	0
29		0		Training set	null	30	15.6	4.9	0	1	1	32.2	2	Invasive X (Post-chemotherapy, postoperative findings show minimal residual cancer)	1	0	4	0	0	0	1	2	2	2	1	0	0	0	0	1	1	1	5	1	1	0	1	0	1
30		0		Training set	null	57	41	9.1	0	0	0	22.7	2	Invasive X (Post-chemotherapy, postoperative findings show no significant residual cancer)	1	0	4	0	0	1	1	3	2	2	1	0	0	1	1	0	1	1	5	0	1	0	0	0	0
31		1		Training set	null	39	23.6	9.6	2.4	1	3	7.4	1	Invasive X	1	0	3	1	1	0	1	1	1	1	0	1	0	0	0	0	1	1	4c	1	1	1	0	0	1
32		1		Training set	null	36	4.8	2.1	0	0	0	22.9	2	Invasive Ductal Carcinoma Grade II with High-grade Ductal Carcinoma In Situ	1	0	2	1	1	0	1	1	2	2	0	1	0	0	0	0	0	0	5	1	0	1	0	0	1
33		1		Training set	null	52	2.7	2.5	0	1	1	41.7	2	Invasive Ductal Carcinoma Grade II	1	0	2	1	1	0	1	1	2	2	1	1	0	0	0	0	1	1	5	1	1	1	1	0	1
34		1		Training set	null	42	29.5	2.2	1.9	0	0	22.4	2	Invasive X	1	0	3	1	1	0	1	1	2	2	1	1	0	0	1	0	1	1	5	1	0	1	0	0	1
35		0		Training set	null	58	15.7	3.2	2.2	0	0	31	2	Solid Papillary Carcinoma	2	0	6	1	0	0	1	1	2	2	0	1	0	0	0	0	0	0	4a	0	1	0	0	0	0
36		1		Training set	null	59	0	4.2	2.3	1	4	38.4	2	Invasive Carcinoma X (Minimal invasive carcinoma residual found)	1	1	3	2	2	2	2	4	2	2	1	1	0	0	1	1	0	1	5	1	1	1	1	0	1
37		1		Training set	null	57	22	12.2	7.1	1	3	13.3	1	Invasive Carcinoma X	1	0	3	1	1	0	1	1	2	2	1	0	0	1	1	0	1	1	4c	1	1	1	0	0	0
38		1			null	48	7.9	2.2	0	1	3	46	2	Invasive Carcinoma X	1	0	3	1	1	1	1	1	2	2	1	0	1	1	0	0	0	1	5	1	0	1	0	0	1
39		1		Training set	null	64	42.4	2.4	2.7	1	2	24	2	Invasive Carcinoma X	1	0	3	0	0	0	1	2	2	2	1	1	0	0	0	0	1	1	5	0	1	0	0	0	0
40		1			null	55	23.4	3.1	4.8	0	0	17.3	1	Invasive Ductal Carcinoma Grade II	1	0	2	1	1	0	1	1	2	2	1	1	0	1	1	1	1	1	5	1	0	1	1	0	0
41		0		Training set	null	33	39	6	0	1	3	24	2	Invasive Carcinoma X	1	0	4	0	0	0	1	2	1	1	0	1	0	0	0	0	0	0	4b	0	1	0	1	0	0
42		0		Training set	null	43	44.5	5.1	3.6	0	0	33.8	2	Invasive Ductal Carcinoma Grade III	1	0	3	0	0	0	1	2	2	2	1	1	0	1	1	1	1	1	4a	0	0	0	0	0	0
43		1			null	50	18.1	9.9	2.4	0	0	33.6	2	Invasive Ductal Carcinoma Grade II	1	1	2	1	0	1	1	1	2	2	1	0	1	1	1	1	1	1	5	1	1	0	0	0	1
44		1		Training set	null	45	40.2	3.2	0	0	0	38.8	2	Invasive Ductal Carcinoma Grade II	1	1	2	0	0	0	1	2	2	2	1	1	0	1	0	1	1	1	5	1	1	1	0	0	1
45		1		Training set	null	53	41	2.9	3.2	0	0	31.4	2	Invasive Ductal Carcinoma Grade II	1	1	2	1	1	1	1	1	2	2	1	0	1	1	0	0	1	1	5	1	1	1	0	0	1
46		0		Training set	null	48	0	1.4	2.8	1	4	29.6	2	Invasive Ductal Carcinoma Grade II	1	0	2	1	1	0	1	1	2	2	0	0	1	1	1	0	1	1	4c	0	1	0	0	0	0
47		1			null	63	42.1	0	0	0	0	31	2	Invasive Ductal Carcinoma Grade II	1	0	2	1	1	0	1	1	2	2	1	1	0	1	1	1	1	1	5	1	1	1	1	0	1
48		1			null	51	9.9	2.5	4.8	1	2	13.4	1	Invasive Ductal Carcinoma Grade II	1	1	2	1	1	0	1	1	2	2	1	1	1	1	0	0	0	0	5	1	1	1	1	0	0
49		0		Training set	null	50	51.2	5.8	1	1	3	34.8	2	Invasive Ductal Carcinoma Grade III	1	0	3	0	0	0	1	2	2	2	0	1	0	0	0	1	0	0	4c	0	1	0	1	0	0
50		0		Training set	null	52	3.9	6.9	0	1	2	33.7	2	Invasive Ductal Carcinoma Grade II	1	0	2	1	1	1	1	1	2	2	1	1	0	0	1	0	1	1	5	0	0	0	0	0	0
51		1		Training set	null	58	35.4	8.4	1.5	0	0	13.3	1	Invasive Ductal Carcinoma Grade III	1	0	3	0	0	0	1	2	2	2	1	1	1	1	0	0	1	1	4a	1	1	1	1	0	0
52		0		Training set	null	46	33.9	5.7	1.9	0	0	9.8	1	Invasive Ductal Carcinoma Grade II with Lobular Carcinoma In Situ	1	0	2	2	2	2	2	4	2	2	1	1	0	0	0	0	1	1	4a	0	0	0	0	0	0
53		0		Training set	null	42	13.9	2.7	0	1	1	29.3	2	Invasive Ductal Carcinoma Grade II with Intermediate-grade Ductal Carcinoma In Situ	1	0	2	1	1	0	0	0	2	2	1	0	1	1	0	0	0	0	5	0	0	0	0	0	1
54		0		Training set	null	58	19	1.8	4.7	1	1	35	2	Invasive X	1	0	4	0	0	1	1	3	2	2	1	0	0	0	1	1	1	1	4a	0	1	1	0	0	1
55		1		Training set	null	43	0	4	3	1	1	31.7	2	Invasive Carcinoma X	1	0	3	0	0	1	1	3	2	2	1	0	0	1	0	1	1	1	5	1	1	1	0	0	0
56		0		Training set	null	52	48.4	3.2	8.1	0	0	18.1	1	Invasive Ductal Carcinoma Grade II	1	0	2	0	0	1	1	3	2	2	1	0	0	1	0	0	1	1	4b	0	0	0	0	0	1
57		1		Training set	null	52	24.2	1.7	4.3	1	1	31.9	2	Invasive X (Floating minimal cancer cells observed)	1	0	3	1	0	1	1	1	2	2	1	0	0	0	1	0	1	1	5	0	0	0	0	0	1
58		1		Training set	null	36	11.5	1.7	0	1	1	41.2	2	Invasive Ductal Carcinoma Grade II	1	1	2	1	1	0	1	1	2	2	1	1	1	1	0	0	0	0	5	1	0	1	0	0	1
59		1		Training set	null	40	8	2.4	0	1	1	38	2	Invasive Ductal Carcinoma Grade II	1	1	2	1	1	0	1	1	2	2	1	0	0	0	0	0	1	1	5	1	1	0	0	0	1
60		1		Training set	null	56	37.4	6.4	2.4	0	0	33	2	Invasive Ductal Carcinoma Grade II	1	1	2	1	0	1	1	1	2	2	1	1	1	1	0	1	0	1	5	1	0	1	0	0	1
61		1		Training set	null	47	0	6	0	0	0	46.8	2	Invasive X	1	0	3	1	0	1	1	1	2	2	1	0	0	0	0	0	1	1	5	1	1	1	0	1	1
62		1		Training set	null	51	34	6	1.6	0	0	37	2	Invasive Ductal Carcinoma Grade II	1	1	2	1	1	0	0	0	2	0	1	1	1	1	0	0	1	1	5	1	1	1	0	0	1
63		1		Training set	null	34	14.7	4	1.6	0	0	11.5	1	Invasive Ductal Carcinoma Grade I	1	1	1	1	1	0	1	1	0	1	2	0	0	1	0	0	2	2	4b	1	1	1	1	0	1
64		0			null	39	14.1	7	1.3	1	3	30.9	2	Invasive Ductal Carcinoma Grade III	1	0	3	0	0	0	1	2	2	2	1	1	0	0	0	1	1	1	4b	1	1	1	0	0	1
65		1			null	39	60.3	8	1	0	0	18.9	1	Invasive X	1	0	3	0	0	0	1	2	2	2	1	0	1	1	0	0	0	0	5	1	1	0	0	0	1
66		0			null	71	24.2	4	0	0	0	29.8	2	Invasive X	1	0	4	1	1	0	1	1	2	2	1	0	1	1	1	0	1	1	5	0	0	0	0	0	0
67		0		Training set	null	41	34.3	2.7	1.4	0	0	25	2	Invasive Ductal Carcinoma Grade II	1	0	2	1	1	1	1	1	2	2	0	0	1	1	1	0	1	1	4c	0	1	0	1	0	1
68		0		Training set	null	62	50	2.4	0	1	3	33.6	2	Invasive Ductal Carcinoma Grade II	1	0	2	1	1	0	1	1	2	2	1	0	0	0	0	0	1	1	5	0	0	0	0	1	1
69		0		Training set	null	51	7	0	0	0	0	48.4	2	Invasive Ductal Carcinoma Grade II with High-grade Ductal Carcinoma In Situ	1	0	2	0	0	1	0	3	2	2	1	0	0	1	0	1	1	1	4c	1	1	0	0	0	1
70		0			null	42	41	2	3	0	0	32.7	2	Invasive Ductal Carcinoma Grade III	1	0	3	0	0	0	1	2	2	2	1	1	0	0	0	0	1	1	5	1	1	1	0	0	1
71		1		Training set	null	48	42.9	2.9	2.8	1	1	10.8	1	Invasive X	1	0	3	1	1	1	1	1	0	1	2	0	1	1	0	0	2	2	4a	1	1	1	0	0	1
72		0		Training set	null	46	38.5	3	0.7	1	1	20.2	2	Invasive Ductal Carcinoma Grade II	1	0	2	1	1	0	1	1	2	2	1	0	1	1	0	0	1	1	4c	1	0	1	0	0	1
73		0		Training set	null	42	8.6	3.3	3.3	0	0	11.7	1	Invasive Ductal Carcinoma Grade I	1	0	1	1	1	0	0	0	0	1	2	1	0	1	0	0	2	2	4a	0	1	0	0	0	1
74		0		Training set	null	50	25.1	5.9	1	1	3	29.7	2	Invasive Ductal Carcinoma Grade III	1	0	3	0	0	0	1	2	2	2	1	0	0	0	1	0	1	1	4a	0	1	0	0	0	0
75		0			null	55	2	1.7	0	0	0	24.1	2	Invasive Ductal Carcinoma Grade II	1	0	2	1	1	1	1	1	2	2	1	0	0	1	1	0	1	1	5	0	1	0	0	0	1
76		1		Training set	null	48	14.4	4.9	0	1	1	35.9	2	Invasive Ductal Carcinoma Grade II	1	0	2	1	1	1	1	1	2	2	1	0	0	0	0	0	1	1	5	1	1	1	1	0	1
77		0		Training set	null	55	19.6	6.3	2	0	0	44.5	2	Invasive Ductal Carcinoma Grade II	1	0	2	1	0	0	1	1	2	2	0	0	0	0	0	0	0	1	4b	1	0	1	1	0	0
78		1		Training set	null	62	0	2.9	2.2	1	1	31.3	2	Invasive Ductal Carcinoma Grade II	1	1	2	1	1	0	1	1	2	2	1	1	1	1	1	1	1	1	4b	0	1	0	0	0	0
79		0		Training set	null	67	4.6	3.8	2.7	1	1	43	2	Mucinous Carcinoma	2	0	6	1	1	0	0	0	0	0	0	0	0	0	0	0	0	0	4c	0	1	0	0	0	1
80		1		Training set	null	52	64	48	1	0	0	35.3	2	Invasive Ductal Carcinoma Grade II	1	1	2	0	0	0	1	2	2	2	1	1	0	1	0	0	0	0	5	0	0	0	0	0	0
81		0		Training set	null	57	23.2	4	2.2	1	3	19.1	1	Intraductal Papilloma with Ductal Carcinoma In Situ	0	0	5	2	2	2	2	4	2	2	1	1	0	0	0	0	1	1	4c	1	0	1	0	0	0
82		1		Training set	null	58	4.8	6.8	2	0	0	40.9	2	Invasive X	1	0	3	2	2	2	2	4	2	2	0	0	0	0	0	0	0	0	5	0	0	0	0	1	1
83		0		Training set	null	51	46.5	5.5	7	1	1	25.2	2	Invasive Ductal Carcinoma Grade III	1	1	3	0	0	1	1	3	2	2	1	0	0	0	0	0	0	1	5	1	1	0	0	0	1
84		1			null	40	21	4.7	0	1	1	10.3	1	Invasive Ductal Carcinoma Grade II	1	0	2	1	1	0	1	1	2	1	1	1	0	0	0	0	1	1	4c	1	0	0	0	0	1
85		1		Training set	null	42	14	9.4	0	0	0	29.6	2	Adenocarcinoma	2	0	3	2	2	2	2	4	2	2	1	0	1	1	0	0	1	1	4c	1	1	0	0	0	0
86		0			null	53	2.1	10	2.6	1	4	9.5	1	Invasive Ductal Carcinoma Grade II	1	0	2	0	0	0	1	2	0	1	0	0	0	1	0	0	0	0	4a	1	0	0	0	0	0
87		1			null	42	0	1.7	2.7	1	4	15.3	1	Invasive X	1	0	3	1	1	0	1	1	2	2	1	0	1	1	0	0	1	1	5	0	0	0	0	0	0
88		0			null	48	25	4.4	1	0	0	31.6	2	Invasive Ductal Carcinoma Grade II	1	0	2	1	1	0	1	1	2	2	1	0	0	0	1	0	1	1	5	1	1	1	0	0	0
89		0		Training set	null	39	35.4	5	1	0	0	28.8	2	Invasive Ductal Carcinoma Grade III	1	0	3	0	0	0	1	2	2	2	1	0	1	1	0	0	0	0	4c	1	1	1	0	0	1
90		0		Training set	null	50	3.6	3.2	1.5	1	1	36.3	2	Invasive X	1	0	4	1	0	0	1	1	2	2	1	1	0	0	1	0	1	1	5	0	1	0	0	0	0
91		1		Training set	null	45	25.1	4.2	0	1	3	27.9	2	Invasive Ductal Carcinoma Grade III	1	0	3	0	0	0	1	2	2	2	2	0	0	0	0	1	2	2	5	1	1	1	0	0	1
92		1		Training set	null	47	8.7	5.5	1	1	2	18.4	1	Invasive Ductal Carcinoma Grade II	1	0	2	0	0	1	1	3	2	2	0	0	0	0	0	0	0	0	5	0	0	0	0	0	0
93		0			null	43	27.8	3.7	1	1	3	39.4	2	Invasive Ductal Carcinoma Grade III	1	0	3	0	0	1	1	3	2	2	1	0	1	1	0	0	1	1	4a	1	1	1	0	0	0
94		1			null	53	28.6	6.8	2.8	0	0	25	2	Invasive Ductal Carcinoma Grade II	1	0	2	1	1	0	1	1	2	2	1	0	0	1	0	0	1	1	5	1	0	0	0	0	0
95		1			null	46	18.8	4.2	0	1	2	28.4	2	Invasive Ductal Carcinoma Grade II	1	0	2	0	0	0	1	2	2	2	1	1	0	1	1	0	1	1	5	1	1	1	1	0	0
96		1		Training set	null	42	0	3	2.9	1	1	43.6	2	Invasive X	1	0	3	0	0	1	1	3	2	2	0	0	1	1	0	0	0	0	5	1	1	0	0	0	1
97		1		Training set	null	75	46.6	6.7	2.6	0	0	18.1	1	Invasive X (Cancer with apocrine differentiation)	1	0	3	0	0	0	1	2	2	2	1	1	1	1	1	1	1	1	5	1	1	0	0	0	0
98		0		Training set	null	41	39.9	4.3	1.9	0	0	30.7	2	Invasive Ductal Carcinoma Grade II	1	1	2	1	1	0	1	1	2	2	1	1	0	1	0	1	1	1	5	1	0	1	0	0	1
99		0			null	47	17	6.7	4	0	0	18	1	Invasive Lobular Carcinoma	1	0	6	1	1	0	1	1	2	2	1	1	0	0	0	1	1	1	4b	1	1	0	0	0	1
100		0		Training set	null	31	54.1	3.6	1.4	0	0	43.8	2	Invasive Ductal Carcinoma Grade III	1	0	3	1	0	0	1	1	2	2	0	1	0	0	0	0	0	0	5	0	1	0	0	0	0
101		0		Training set	null	45	48.7	2.4	1	0	0	7.5	1	Invasive Ductal Carcinoma Grade II	1	0	2	1	1	0	1	1	2	2	1	0	1	1	0	0	1	1	4c	1	0	0	0	0	0
102		1			null	30	6.7	4.6	2.6	1	1	25.6	2	Invasive Carcinoma X	1	1	3	1	1	0	1	1	2	2	1	0	0	1	1	1	1	1	5	1	0	1	0	0	1
103		1		Training set	null	62	17.7	5.8	2.5	1	3	22.2	2	Invasive Ductal Carcinoma Grade II	1	1	2	1	1	0	1	1	2	2	1	1	0	0	1	1	1	1	4c	0	0	1	1	0	0
104		1			null	45	11.5	2.8	1.9	1	1	21.8	2	Invasive Ductal Carcinoma Grade II	1	1	2	1	1	0	1	1	2	2	1	0	0	1	0	0	1	1	5	0	1	0	0	0	1
105		0		Training set	null	48	31	3.7	2.6	1	3	25.1	2	High-grade Ductal Carcinoma In Situ	0	0	5	0	0	1	1	3	2	2	1	0	0	1	0	1	1	1	5	0	0	0	0	0	1
106		0			null	43	48.4	0.2	0.1	0	0	21.1	2	Invasive Ductal Carcinoma Grade II	1	0	2	1	1	0	0	0	2	2	1	0	1	1	1	0	1	1	5	0	0	0	0	0	1
107		0		Training set	null	65	0	4.6	2.7	0	0	16	1	Invasive Ductal Carcinoma Grade II	1	0	2	0	0	1	1	3	2	2	1	1	0	0	1	0	1	1	4c	0	1	0	0	0	1
108		0			null	50	35.6	6.3	1.8	1	3	34.4	2	Invasive Ductal Carcinoma Grade II	1	0	2	1	1	0	1	1	2	2	1	0	0	1	0	0	1	1	4c	0	1	0	1	0	1
109		0		Training set	null	50	43.7	8.3	3	0	0	32.1	2	Invasive Ductal Carcinoma Grade II	1	1	2	1	0	0	1	1	2	2	1	0	0	1	0	0	1	1	5	0	0	0	0	0	1
110		1		Training set	null	51	55	3	1.5	1	1	16.7	1	Invasive Ductal Carcinoma Grade III	1	0	3	1	0	1	1	1	2	2	1	0	1	1	0	0	0	0	4b	0	1	0	0	0	0
111		1		Training set	null	44	0	1	1	1	1	28	2	Invasive Micropapillary Carcinoma, partially Invasive Ductal Carcinoma Grade II	1	0	2	1	1	0	0	0	2	2	1	0	0	0	0	0	0	0	5	1	1	1	0	0	1
112		1			null	53	32	2	1	1	3	16.9	1	Invasive Ductal Carcinoma Grade II	1	0	2	1	1	0	1	1	2	2	1	1	0	0	0	1	1	1	5	0	0	0	0	0	1
113		1		Training set	null	73	38.9	5	5	0	0	29.7	2	Invasive X	1	0	3	1	1	0	1	1	2	2	1	0	0	1	1	0	1	1	5	1	1	0	1	0	1
114		0		Training set	null	45	27.9	3	2	0	0	28.6	2	Ductal Carcinoma In Situ with Multiple Focal Microinvasions	1	0	5	1	0	1	0	1	2	2	1	1	0	0	0	1	1	1	4b	1	1	0	0	0	1
115		1		Training set	null	53	14.3	7.8	1	0	0	26.8	2	Invasive Ductal Carcinoma Grade II	1	1	2	1	0	1	1	1	2	2	1	1	0	1	0	1	1	1	5	1	1	0	0	0	0
116		1			null	45	22.4	8.8	2.8	0	0	34.3	2	Invasive Ductal Carcinoma Grade III	1	1	3	1	0	0	1	1	2	2	1	0	1	1	0	0	1	1	4a	0	0	0	0	0	0
117		1		Training set	null	43	20.7	5	1.5	0	0	43.5	2	Invasive Ductal Carcinoma Grade II	1	1	2	1	0	1	1	1	2	2	1	0	0	1	0	0	1	1	5	1	0	1	0	0	0
118		1			null	70	15.7	2.8	2.8	0	0	43.3	2	Invasive Ductal Carcinoma Grade II	1	0	2	1	0	0	1	1	2	2	1	1	0	0	0	0	1	1	5	1	0	1	0	0	1
119		0		Training set	null	54	26.4	3.7	3.1	1	2	21.1	2	Invasive Ductal Carcinoma Grade II	1	1	2	1	1	0	1	1	1	1	0	0	0	0	0	0	1	1	4c	1	0	0	0	0	0
120		1		Training set	null	62	44.4	9	1.3	0	0	18.1	1	Multifocal Invasive Carcinoma	1	1	3	1	1	0	1	1	2	0	1	0	0	0	0	0	1	1	5	1	0	1	0	0	1
121		1			null	46	21.4	9	0	0	0	49.9	2	Invasive X	1	1	3	1	1	0	1	1	2	2	0	0	0	0	0	0	1	1	5	1	1	0	0	0	1
122		1		Training set	null	45	12	2.3	2.2	1	3	22.4	2	Invasive Ductal Carcinoma Grade II	1	0	2	1	1	0	1	1	2	2	1	0	1	1	0	0	1	1	4c	1	1	1	0	0	0
123		0		Training set	null	47	36.6	7.7	4.4	0	0	25.2	2	Invasive Ductal Carcinoma Grade II	1	0	2	1	1	0	1	1	2	2	1	1	0	0	0	1	1	1	4c	0	0	0	0	0	1
124		0			null	49	29.8	4.6	3	1	1	18.9	1	Invasive Ductal Carcinoma Grade II	1	0	2	1	1	0	1	1	2	2	1	0	0	1	1	1	1	1	4c	1	1	1	0	0	1
125		0			null	56	15.3	4.6	2.4	0	0	27.1	2	Invasive X	1	0	4	1	0	1	1	1	2	2	1	0	0	0	0	0	1	1	5	1	1	1	0	0	0
126		0		Training set	null	43	3.3	3.8	3.2	1	2	17.9	1	Invasive Ductal Carcinoma Grade II	1	0	2	1	1	0	1	1	2	0	1	1	0	0	0	1	1	1	4c	1	1	1	0	0	0
127		0		Training set	null	43	50.2	6.4	5.3	0	0	21.7	2	Invasive Ductal Carcinoma Grade III	1	0	3	0	0	0	1	2	2	2	1	0	0	1	0	0	1	1	4b	1	1	1	0	0	0
128		0		Training set	null	57	30.5	9	3.3	0	0	33.5	2	Invasive Ductal Carcinoma Grade II	1	0	2	0	0	1	1	3	2	2	1	0	0	0	0	1	1	1	5	1	1	1	0	0	1
129		0			null	39	7.9	5.3	2.8	0	0	38.1	2	Invasive Ductal Carcinoma Grade II	1	0	2	1	0	0	1	1	2	2	1	0	0	0	0	1	1	1	5	1	1	1	0	0	1
130		0		Training set	null	45	13.3	7.9	2.3	0	0	32.7	2	Intermediate-grade Ductal Carcinoma In Situ	0	0	5	1	1	0	1	1	2	2	1	0	0	1	0	1	1	1	4c	1	0	0	0	0	1
131		0			null	59	28.6	2.8	1.7	0	0	18	1	Invasive Ductal Carcinoma Grade II	1	0	2	1	1	0	0	0	2	2	1	0	1	1	1	0	1	1	5	1	1	1	0	0	1
132		1		Training set	null	65	0	0	0	0	0	27.3	2	Invasive X	1	0	3	1	1	0	1	1	2	2	1	0	0	0	1	0	1	1	5	1	1	1	0	0	0
133		1			null	37	21.8	1.6	1.1	0	0	22.9	2	Invasive Ductal Carcinoma Grade II	1	0	2	0	0	1	1	3	2	2	1	0	0	1	0	0	1	1	4c	1	1	1	0	0	1
134		1		Training set	null	39	13.5	6.9	1.8	1	1	14.9	1	Invasive Ductal Carcinoma Grade II	1	0	2	1	1	0	1	1	2	2	1	0	0	1	0	0	1	1	5	1	0	1	0	0	1
135		1			null	66	4.6	3.2	5.9	0	0	34	2	Invasive Ductal Carcinoma Grade II	1	1	2	1	0	0	1	1	2	2	1	1	0	1	0	1	1	1	4c	1	1	1	0	0	1
136		1			null	61	42.6	4.4	5	0	0	29.8	2	Mixed-type Carcinoma (Mucinous Carcinoma approximately 75%, Invasive Ductal Carcinoma Grade II approximately 25%)	1	0	2	1	1	0	1	1	2	2	1	0	0	1	0	0	1	1	4c	1	1	1	0	0	1
137		0		Training set	null	47	29	9	2	0	0	20.5	2	High-grade Ductal Carcinoma In Situ	0	0	5	1	1	1	1	1	2	2	1	0	1	1	0	0	1	1	4c	1	1	1	0	0	1
138		0		Training set	null	61	25.7	3.8	1.6	1	3	22.5	2	Invasive Ductal Carcinoma Grade II	1	0	2	0	0	0	1	2	2	2	1	0	0	0	0	0	1	1	4c	1	1	1	0	0	1
139		0			null	47	39.7	9.2	2.9	1	3	28.6	2	Invasive Ductal Carcinoma Grade II	1	0	2	1	1	1	1	1	2	2	0	0	1	1	0	0	0	0	5	0	1	0	0	0	0
140		0		Training set	null	80	16.6	2.9	2.1	1	1	19.2	1	Invasive Ductal Carcinoma Grade II	1	0	2	1	1	0	1	1	2	2	1	0	0	1	0	1	1	1	5	1	1	1	0	0	0
141		0			null	53	17	3.9	2.7	0	0	31.9	2	Invasive Ductal Carcinoma Grade II	1	0	2	0	0	0	1	2	2	2	1	1	1	1	0	1	1	1	5	1	1	1	0	0	1
142		0			null	54	27.8	10.1	2	0	0	22.7	2	Invasive Ductal Carcinoma Grade II	1	0	2	0	0	1	1	3	2	2	1	1	0	1	0	1	1	1	4c	1	1	1	0	0	0
143		1		Training set	null	38	0	3.4	2.7	1	3	20.2	2	Invasive Ductal Carcinoma Grade II	1	1	2	1	1	1	1	1	2	2	1	0	0	1	0	0	1	1	4c	1	1	1	0	0	1
144		0			null	40	48.3	6.1	1	1	1	24.4	2	Multifocal Mucinous Carcinoma, partly micropapillary structure	2	0	6	1	1	0	1	1	2	2	1	1	0	0	0	1	1	1	4c	0	1	0	0	2	1
145		0		Training set	null	41	50.7	5.3	5.2	1	1	12.3	1	Invasive Ductal Carcinoma Grade II	1	0	2	1	1	0	0	0	2	2	1	0	0	0	0	0	1	1	5	1	1	1	0	0	1
146		1			null	45	33.6	7.9	1.8	0	0	17.7	1	Invasive Lobular Carcinoma	1	0	3	1	1	0	0	0	2	2	1	0	1	1	1	1	1	1	5	1	1	1	0	0	1
147		1		Training set	null	29	39.8	1	2.8	0	0	20.2	2	Invasive Ductal Carcinoma Grade II	1	1	2	1	1	0	0	0	2	2	1	0	0	0	0	0	1	1	5	1	1	1	0	0	1
148		0			null	39	31.7	6.3	1.7	0	0	16.2	1	Invasive Ductal Carcinoma Grade II	1	1	2	1	1	0	1	1	2	2	1	0	1	1	0	1	1	1	4c	1	0	1	0	0	0
149		0		Training set	null	49	28	3.6	5.3	0	0	43.2	2	Invasive X	1	0	2	0	0	0	1	2	2	2	1	1	0	0	0	0	0	0	5	1	1	1	0	0	1
150		0			null	72	10.3	6.8	0	1	1	23.7	2	Mixed-type Carcinoma (Invasive Ductal Carcinoma Grade II approximately 95%, Invasive Lobular Carcinoma approximately 5%)	1	0	4	1	1	0	0	0	2	2	1	0	0	1	1	1	1	1	4c	1	1	1	0	0	1
151		0		Training set	null	68	15.4	9.7	2.3	0	0	22.1	2	Invasive Ductal Carcinoma Grade III	1	0	2	1	1	0	1	1	2	2	1	0	0	0	0	1	1	1	4c	1	1	1	0	0	1
152		0		Training set	null	45	37.8	3.5	0	0	0	15	1	Invasive Ductal Carcinoma Grade II	1	0	3	0	1	0	1	0	2	2	1	1	0	1	0	0	1	1	4c	1	1	0	0	0	0
153		0		Training set	null	46	15	9.5	4.8	1	3	16.7	1	Invasive Ductal Carcinoma Grade II	1	0	2	1	1	0	1	1	2	2	1	0	0	1	0	0	1	1	4b	1	1	0	0	0	1
154		0			null	41	0	4.2	3	0	0	34.3	2	Invasive Ductal Carcinoma Grade II	1	0	2	1	1	0	1	1	2	2	1	0	0	1	0	0	1	1	4c	1	1	0	0	0	1
155		0			null	40	10	5.8	4.3	1	2	13	1	Invasive Ductal Carcinoma Grade III	1	1	2	1	1	0	1	1	2	2	1	0	0	1	1	0	1	1	4a	0	0	0	0	0	0
156		0			null	46	22.7	4	0.7	1	3	16.7	1	Invasive Ductal Carcinoma Grade II	1	0	3	0	0	0	1	2	2	0	1	0	1	1	0	0	0	0	4c	1	1	1	0	0	0
157		1		Training set	null	45	0	2.6	1.4	0	0	41.8	2	Invasive Ductal Carcinoma Grade II	1	1	2	1	1	0	1	1	2	2	0	0	1	1	0	0	0	0	5	1	0	1	0	0	1
158		0		Training set	null	61	43.1	8.2	1	0	0	19.1	1	Invasive Ductal Carcinoma Grade I	1	0	2	1	1	0	1	1	2	2	1	0	0	1	1	0	1	1	4c	1	1	1	0	0	1
159		1			null	47	37.3	8.1	1.8	0	0	30.4	2	Invasive Ductal Carcinoma Grade II	1	0	1	2	2	2	2	4	2	2	1	1	0	0	1	0	1	1	5	1	1	1	0	0	1
160		1		Training set	null	41	48.9	8.2	3.4	0	0	45.3	2	Invasive Carcinoma X	1	1	2	0	0	0	1	2	2	2	1	1	0	0	0	0	1	1	5	1	1	1	0	0	0
161		1			null	40	5.9	7.5	2.2	1	3	34.1	2	Mucinous Carcinoma	1	0	3	1	1	1	1	1	2	2	1	0	0	1	0	0	1	1	5	1	1	1	0	0	1
162		0		Training set	null	79	11	3.7	2.4	1	3	22.9	2	Invasive Ductal Carcinoma Grade II with High-grade Ductal Carcinoma In Situ	2	0	6	1	1	0	1	1	2	2	1	0	0	1	0	1	0	0	4c	0	1	0	0	0	0
163		0		Training set	null	46	21	5.7	4.7	0	0	14.3	1	Invasive Ductal Carcinoma Grade II	1	0	2	1	1	1	1	1	2	2	1	0	0	1	0	0	1	1	4c	1	0	1	0	0	1
164		0			null	53	45	6.8	4.6	0	0	16.7	1	Invasive Carcinoma X	1	0	2	1	1	0	1	1	2	2	1	0	0	1	0	0	1	1	4b	0	0	1	0	0	1
165		0			null	52	26.1	3.43	6.9	0	0	22.7	2	Invasive Carcinoma X	1	0	4	0	0	1	1	3	1	1	0	1	1	1	0	0	0	1	5	1	1	1	0	0	1
166		0			null	60	30	5.9	1.9	0	0	37.5	2	Low-grade Ductal Carcinoma In Situ	1	0	4	2	2	2	2	4	2	2	1	0	0	0	0	0	1	1	5	1	0	1	0	0	1
167		0		Training set	null	65	2	7.4	5.8	1	4	16.7	1	Invasive Carcinoma X	0	0	5	1	2	2	0	4	2	2	1	0	0	1	0	0	1	1	4a	1	0	0	0	0	0
168		1			null	61	5	4.9	1.6	0	0	43.1	2	Invasive Carcinoma X	1	0	3	1	0	1	1	1	2	2	1	0	0	1	0	0	1	1	5	1	1	1	0	0	1
169		1			null	54	3.6	9	0	1	4	39.8	2	Invasive Ductal Carcinoma Grade II	1	0	3	1	1	0	1	1	2	2	1	0	0	1	1	1	1	1	5	1	0	1	0	0	0
170		1		Training set	null	35	21.5	2.6	2.2	0	0	28.8	2	Invasive Carcinoma	1	1	2	1	1	0	1	1	2	2	1	0	0	0	0	0	1	1	5	1	1	1	0	0	1
171		0		Training set	null	60	20	2.2	2.4	1	1	24.2	2	Tubular Carcinoma	1	0	4	0	0	1	1	3	2	2	1	0	0	1	0	0	1	1	5	1	0	0	0	0	1
172		0		Training set	null	51	26	2.7	1	1	1	8.4	1	Invasive Ductal Carcinoma Grade III	2	0	6	1	1	0	0	0	2	2	1	1	0	1	0	0	1	1	4c	1	1	1	0	0	1
173		0			null	44	30	4	2	0	0	16.1	1	Invasive Carcinoma X	1	0	3	0	0	0	1	2	2	2	1	0	0	1	0	0	1	1	5	1	1	1	0	0	1
174		1			null	56	60.7	3.1	1.7	0	0	20.1	2	Invasive Ductal Carcinoma Grade II	1	0	3	1	0	1	1	1	2	2	1	0	1	1	0	1	1	1	5	1	0	1	0	0	1
175		0			null	62	35	8.1	2.5	1	3	10.9	1	Mucinous Carcinoma	1	1	2	1	1	0	1	1	0	2	2	0	1	1	0	0	2	2	4b	1	1	1	1	0	0
176		0		Training set	null	54	18	4.7	2.8	1	1	23.2	2	Mixed Carcinoma	2	0	6	1	1	0	1	1	2	2	1	0	0	0	0	0	1	1	4c	1	1	0	0	0	0
177		0		Training set	null	61	15	5.8	2.6	1	1	16.3	1	Invasive Ductal Carcinoma Grade III	2	0	6	1	1	0	1	1	2	2	1	0	1	1	0	0	0	0	4c	1	1	0	0	0	0
178		1		Training set	null	61	26.6	1.9	0.7	0	0	28.8	2	Invasive Ductal Carcinoma Grade II	1	0	3	0	0	0	1	2	2	2	1	0	0	0	0	0	1	1	5	1	1	1	0	0	1
179		0			null	59	5.6	5.6	4	1	1	8.8	1	Invasive Ductal Carcinoma Grade II	1	0	2	1	0	0	1	1	0	0	0	0	0	1	0	0	2	2	4a	0	1	0	0	0	0
180		1			null	49	26.4	2.9	2.9	1	3	37.7	2	Invasive Ductal Carcinoma Grade II	1	1	2	0	0	1	1	3	2	2	1	0	0	0	1	0	1	1	5	1	1	1	0	0	0
181		0		Training set	null	51	29.8	3.2	6.7	0	0	10.2	1	Invasive Ductal Carcinoma Grade III	1	0	2	1	1	0	1	1	0	0	2	0	1	1	0	0	2	2	5	0	1	1	0	0	1
182		0			null	48	28.5	12	3.6	0	0	31.3	2	Invasive Ductal Carcinoma Grade II	1	0	3	0	0	0	1	2	2	2	1	0	0	1	0	0	1	1	4b	0	1	0	0	0	0
183		0		Training set	null	46	21.2	7.7	3.1	0	0	36.6	2	Invasive Ductal Carcinoma Grade II	1	0	2	1	1	1	1	1	2	2	1	0	0	0	0	1	1	1	5	0	1	0	0	0	1
184		0			null	64	24.2	2.5	1.8	1	1	30.4	2	Invasive Ductal Carcinoma Grade II	1	0	2	1	0	1	1	1	2	2	1	0	1	1	0	0	1	1	5	1	1	0	0	0	0
185		0			null	62	45.9	10	1.7	1	3	19.8	1	Invasive Ductal Carcinoma Grade II	1	0	2	1	1	0	1	1	2	2	1	0	0	1	0	1	1	1	5	1	1	1	0	0	1
186		1		Training set	null	45	31.5	4	2.4	1	1	24.5	2	Invasive Ductal Carcinoma Grade II	1	1	2	1	1	0	1	1	2	2	1	0	0	1	0	1	1	1	4c	1	1	1	0	0	1
187		0			null	47	13.5	4.3	0.5	1	2	30.8	2	High-grade Ductal Carcinoma In Situ	0	0	5	0	0	1	1	3	0	2	2	0	1	1	0	0	2	2	4a	0	0	0	0	0	1
188		0			null	54	23.6	9.3	3.7	0	0	20.7	2	Intermediate-grade Ductal Carcinoma In Situ	0	0	5	0	0	0	1	2	2	2	1	0	0	1	1	0	1	1	4c	1	1	1	0	0	1
189		0		Training set	null	53	10	2.2	1	0	0	30.8	2	Invasive Ductal Carcinoma Grade II	1	1	2	1	0	0	1	1	2	2	1	0	0	0	1	0	1	1	4b	1	1	0	0	0	0
190		1			null	40	40.9	5.4	3.3	0	0	24.6	2	Invasive Carcinoma X	1	0	3	0	0	0	1	2	2	2	0	0	0	1	1	1	0	1	4c	1	1	1	0	0	0
191		0			null	47	45.3	5.6	1	0	0	17.2	1	Invasive Ductal Carcinoma Grade III	1	0	3	0	0	1	1	3	2	2	1	0	0	1	0	0	0	0	4c	1	1	1	0	0	1
192		0			null	43	30.5	9	0.8	1	3	33.6	2	Invasive Ductal Carcinoma Grade I	1	0	1	1	1	0	0	0	2	2	1	0	0	1	0	1	1	1	4c	1	1	1	0	0	1
193		0			null	48	0	1.9	0	1	4	49.5	2	Invasive Ductal Carcinoma Grade II	1	0	2	1	0	1	1	1	2	2	1	0	1	1	0	0	0	0	4c	1	1	1	0	0	1
194		0			null	55	0	2.1	2.2	1	2	30.8	2	Adenocarcinoma	2	0	6	2	2	2	2	4	2	2	1	0	0	1	0	0	0	1	4c	1	1	1	1	0	1
195		0		Training set	null	55	44.7	5.3	0	1	3	20.9	2	Invasive Lobular Carcinoma	1	0	6	2	2	2	2	4	2	2	1	0	0	1	0	0	1	1	4a	1	0	1	0	0	0
196		1			null	61	43.1	6.6	2.8	1	1	18.1	1	Invasive Ductal Carcinoma Grade II	1	1	2	0	1	0	1	0	2	2	1	0	0	0	1	1	1	1	4c	1	1	1	0	0	0
197		1			null	47	55.1	2.5	1.5	1	3	15.9	1	Invasive Carcinoma X	1	0	3	0	0	0	1	2	2	2	1	0	1	1	0	1	0	0	4b	1	1	1	0	0	0
198		1		Training set	null	27	48	1	0.9	1	3	31.1	2	Invasive Ductal Carcinoma Grade II	1	0	2	1	1	0	1	1	2	2	1	0	0	0	1	1	1	1	4c	1	1	1	0	0	1
199		1			null	43	33.6	4	2	1	2	10.3	1	Invasive X	1	0	3	1	1	0	1	1	2	2	1	0	0	0	0	0	1	1	4b	1	1	1	0	0	0
200		0			null	60	2	3.2	2.2	1	4	16.2	1	Invasive Ductal Carcinoma Grade III	1	0	3	1	2	0	1	4	2	2	1	0	0	0	0	0	1	0	4b	0	1	1	0	0	0
201		0			null	53	39.9	5.5	1.5	0	0	26.3	2	Invasive Carcinoma X	1	0	4	0	0	0	1	2	2	2	1	0	1	1	0	0	0	1	4c	1	0	1	0	0	0
202		0			null	49	24.6	2.8	2.6	0	0	48	2	Invasive Ductal Carcinoma Grade II	1	0	2	0	0	1	1	3	2	2	1	0	1	1	0	0	0	0	4b	1	1	1	0	0	1
203		0			null	51	28.9	3.5	1.6	1	2	11.2	1	Invasive Ductal Carcinoma Grade I	1	0	1	1	1	0	1	1	2	2	1	0	0	1	0	1	1	1	4a	1	1	1	0	0	0
204		0			null	56	12.4	6.1	2	0	0	32.9	2	Invasive Carcinoma X	1	0	4	0	0	1	1	3	2	2	1	0	0	0	0	0	1	1	4c	1	1	1	0	0	1
205		0			null	47	14.3	4.6	1	1	1	23.6	2	Intermediate-grade Ductal Carcinoma In Situ	0	0	5	1	1	0	1	1	2	2	1	0	0	0	0	0	1	1	4b	1	0	1	0	0	0
206		0		Training set	null	49	2.5	5.5	7.5	0	0	20.5	2	Invasive Ductal Carcinoma Grade II	1	0	2	1	1	0	1	1	0	0	2	0	0	1	0	0	2	2	4b	1	1	1	0	0	0
207		1			null	54	46.5	9.4	5.8	1	1	8.2	1	Invasive Ductal Carcinoma Grade II	1	1	2	1	1	0	1	1	0	0	0	0	0	1	0	0	2	2	5	1	1	1	0	0	0
208		0			null	47	14.3	4.6	1	1	1	23.6	2	Ductal Carcinoma In Situ	0	0	5	1	1	0	1	1	2	2	1	0	0	0	0	0	1	1	4b	1	0	1	0	0	0
209		0			null	51	34.6	5.6	0.3	1	3	19	1	Invasive Ductal Carcinoma Grade II	1	0	2	1	1	0	0	0	2	2	1	1	0	0	0	1	1	1	4c	1	1	1	0	0	1
210		1			null	32	11.7	1.1	4	0	0	19.9	1	Invasive Ductal Carcinoma Grade II	1	1	2	1	1	0	1	1	2	2	1	1	0	1	0	0	1	1	4b	1	0	1	0	0	0
211		1			null	52	36.2	8.2	2	0	0	12.3	1	Invasive Ductal Carcinoma Grade II-III	1	0	3	0	0	1	1	3	0	0	0	0	0	1	0	0	1	0	4c	1	1	1	0	0	0
212		1			null	31	39	12.8	1.9	1	1	17.7	1	Invasive Carcinoma X	1	0	3	0	0	0	1	2	1	1	0	0	0	1	0	0	1	1	4b	1	0	1	0	0	0
213		0			null	51	0	4.2	5.9	1	4	17.8	1	Invasive Ductal Carcinoma Grade II	1	0	2	1	1	1	1	1	0	2	1	0	0	1	0	0	1	1	4c	1	1	1	0	0	1
214		1			null	32	10	7	1.5	0	0	35.3	2	Invasive Carcinoma X	1	0	3	2	2	2	2	4	2	2	1	1	1	1	0	0	0	0	4a	1	0	1	0	0	0
215		0			null	40	16	2.1	4.1	1	2	4.9	1	Invasive Ductal Carcinoma Grade II	1	0	2	1	0	1	1	1	2	2	1	0	0	1	0	0	1	1	4a	0	0	0	0	0	0
216		0			null	49	32.6	15.6	1	0	0	19.1	1	Invasive Carcinoma X	1	0	4	0	0	1	1	3	2	2	1	0	0	1	0	1	1	1	4c	1	0	1	0	0	0
217		0			null	27	14.2	2.2	0	0	0	26.2	2	Invasive Ductal Carcinoma Grade II	1	0	2	1	1	0	1	1	2	2	1	1	0	0	0	0	1	1	4b	1	0	1	0	0	1
218		0			null	70	31.8	7.1	2.1	0	0	18.2	1	Invasive Ductal Carcinoma Grade II	1	0	2	1	1	0	1	1	2	2	1	0	0	1	0	0	1	1	4c	1	1	1	0	0	1
219		0		Training set	null	63	43.4	8.5	0	1	1	17.2	1	Invasive Ductal Carcinoma Grade II	1	0	2	1	1	0	1	1	2	2	1	1	0	0	0	1	1	1	4b	0	1	1	0	0	1
220		1		Training set	null	52	18.2	4	2.3	0	0	43.9	2	Invasive Ductal Carcinoma Grade II	1	1	2	0	0	0	1	2	2	2	1	0	0	0	0	1	1	1	4b	1	1	1	0	0	0
221		0			null	45	19.2	4.8	3.2	1	1	21.5	2	Invasive Ductal Carcinoma Grade II	1	0	2	1	1	1	1	1	2	2	1	0	1	1	0	1	0	1	4b	0	1	1	0	0	1
222		0			null	49	0	2.3	1	1	1	21.3	2	Invasive Ductal Carcinoma Grade III	1	0	3	1	0	0	0	0	2	2	1	0	0	0	0	0	1	1	4c	1	1	0	0	0	0
223		0		Training set	null	39	11.8	6.5	1.6	1	3	11.7	1	Invasive Ductal Carcinoma Grade II	1	0	2	1	1	0	1	1	2	2	1	0	1	1	1	1	1	1	4c	1	0	1	0	0	1
224		0			null	51	21	7.9	2.3	1	1	13	1	High-grade Ductal Carcinoma In Situ	0	0	5	0	0	1	1	3	2	2	1	0	0	1	0	0	1	1	4b	0	1	1	0	0	0
225		0		Training set	null	45	16.3	6	1.7	0	0	18.3	1	Invasive Ductal Carcinoma Grade III	1	1	3	1	1	1	0	1	2	2	1	0	0	0	0	0	1	1	4b	1	1	1	0	0	1
226		1			null	42	28	7.8	1	1	3	12.4	1	Upper-inner quadrant mixed-type carcinoma	1	1	3	1	1	0	1	1	2	2	1	0	0	1	0	0	1	1	4c	1	1	1	0	0	0
227		0		Training set	null	57	6.8	7.5	8.6	1	1	9.9	1	Invasive Ductal Carcinoma Grade II	1	0	2	0	0	1	1	3	2	2	1	0	0	1	0	1	1	1	4b	1	1	0	0	0	1
228		0			null	47	3.5	5.2	0	1	3	39.4	2	High-grade Ductal Carcinoma In Situ with multiple focal microinvasions	1	0	5	0	0	1	1	3	2	2	1	0	0	0	1	1	1	1	4c	1	1	1	0	0	1
229		0		Training set	null	49	48.1	6.3	1.5	0	0	20.3	2	Invasive Ductal Carcinoma Grade II	1	1	2	0	0	1	1	3	2	2	1	1	0	1	0	1	1	1	4b	0	0	1	0	0	1
230		1			null	43	3.3	9.1	1	1	3	7.5	1	Invasive Carcinoma X	1	0	3	1	1	0	1	1	0	0	2	0	0	1	0	0	2	2	4b	1	0	1	0	0	0
231		0			null	39	46.5	3.4	1	1	1	17	1	Mucinous Carcinoma	2	0	6	1	1	0	1	1	2	2	0	0	1	1	0	1	0	0	4b	1	1	0	0	0	0
232		0			null	46	20.2	4.9	12.7	0	0	14.9	1	Invasive Ductal Carcinoma Grade II	1	0	2	1	1	0	1	1	2	2	1	0	1	1	0	1	1	1	4b	1	0	1	0	0	1
233		0			null	54	49.2	7.2	2.2	0	0	22.8	2	Invasive Carcinoma X	1	0	4	0	0	1	1	3	2	2	1	0	0	1	0	0	1	1	4c	1	0	1	0	0	1
234		1			null	39	34.4	4.5	4.5	0	0	30.7	2	Invasive Carcinoma X	1	0	3	0	0	0	1	2	2	2	1	1	0	1	0	1	1	1	5	1	1	1	0	0	0
235		0			null	71	20.9	5.2	1.8	1	1	35	2	Invasive Ductal Carcinoma Grade II	1	1	2	0	0	0	1	2	2	2	1	0	1	1	1	0	0	1	4c	1	1	1	0	0	0
236		1			null	52	26.8	5.2	3.3	0	0	50	2	Invasive Ductal Carcinoma Grade II	1	1	2	1	1	1	1	1	2	2	1	0	0	0	0	0	1	1	5	1	1	1	0	0	1
237		1			null	66	22.4	1.9	5.6	0	0	33.8	2	Invasive Carcinoma X	1	1	3	1	1	1	1	1	2	2	1	1	0	0	1	0	1	1	5	1	1	1	0	0	0
238	1	1	1	test	null	49	16.6	5.8	5.6	1	2	21.4	2	Invasive Carcinoma X	1	0	3	0	0	0	1	2	2	2	1	0	1	1	0	0	0	1	5	1	1	1	0	0	0
239	1	1	1	test	null	56	16.9	1.6	2	1	1	27.2	2	Invasive Ductal Carcinoma Grade II	1	0	2	0	0	1	1	3	2	2	1	0	0	1	0	0	1	1	5	1	1	1	0	0	0
240	0	0	1	test	null	53	50	4	2.3	0	0	11.5	1	Invasive Ductal Carcinoma Grade III	1	0	3	1	0	0	1	1	2	2	1	0	0	1	0	0	0	1	4b	1	0	1	0	0	1
241	1	1	1	test	null	63	4	10.3	0.8	0	0	32.7	2	Invasive Ductal Carcinoma Grade II	1	1	2	1	1	0	1	1	2	2	1	0	0	1	0	1	1	1	5	1	0	1	1	0	1
242	1	1	1	test	null	66	45.3	16	1.6	1	1	10.1	1	Invasive Ductal Carcinoma Grade III	1	1	3	0	0	1	1	3	2	2	1	0	1	1	0	0	1	1	4a	0	0	0	0	0	0
243	0	0	1	test	null	35	53.6	2.8	7.4	0	0	13.4	1	Invasive Ductal Carcinoma Grade II	1	0	2	1	1	1	1	1	2	2	0	0	0	1	0	0	1	0	4c	1	1	1	1	0	1
244	1	1	1	test	null	67	5.7	3.4	1	1	3	47.5	2	Invasive Carcinoma X	1	0	3	1	0	1	1	1	2	2	1	0	0	1	1	0	1	1	5	1	0	1	1	0	1
245	1	0	0	test	null	45	9.8	10.3	2	0	0	31.6	2	Invasive Ductal Carcinoma Grade II	1	1	2	1	1	0	1	1	2	2	1	0	0	0	0	0	1	1	4c	1	1	1	1	0	1
246	1	1	1	test	null	56	6.8	10.9	0.7	0	0	34.4	2	Upper quadrant high-grade ductal carcinoma in situ with comedo necrosis and multiple microinvasion foci	1	0	5	0	0	1	1	3	2	2	1	0	0	1	0	1	1	1	5	1	1	1	1	0	1
247	1	1	1	test	null	38	23	12	5	1	1	13.5	1	Ductal Carcinoma In Situ	0	0	5	1	1	0	1	1	2	2	1	0	0	1	0	0	1	1	5	1	0	1	0	0	1
248	0	1	0	test	null	67	31.6	4.5	0	0	0	23.3	2	Invasive Ductal Carcinoma	1	0	3	1	1	0	0	0	2	2	1	0	0	1	1	0	1	1	5	1	0	1	0	0	1
249	1	1	1	test	null	55	39.1	13.7	1.6	0	0	26.2	2	Invasive Carcinoma X	1	0	3	0	0	0	1	2	2	2	1	0	0	0	0	0	1	1	5	1	1	1	1	0	1
250	0	0	1	test	null	44	36.4	6.8	5.2	1	1	23.9	2	Invasive Ductal Carcinoma Grade III	1	1	3	0	0	1	1	3	2	2	1	0	0	0	0	0	0	1	4c	1	1	1	1	0	1
251	0	0	1	test	null	47	11	7.4	3.3	0	0	45.2	2	Invasive Carcinoma X	1	0	4	0	0	1	1	3	2	2	1	0	0	0	0	0	1	1	4c	1	1	1	1	0	1
252	0	0	1	test	null	53	39	6.3	1.7	1	1	26.6	2	Invasive Ductal Carcinoma Grade II	1	1	2	1	0	0	0	0	2	2	1	0	0	0	0	0	1	1	5	1	0	1	1	0	1
253	1	1	1	test	null	40	46.4	3.7	0.5	0	0	19.3	1	Invasive Ductal Carcinoma Grade II	1	1	2	1	1	0	1	1	2	2	1	1	0	0	0	0	1	1	4c	1	1	1	1	0	0
254	0	0	1	test	null	40	55	4.3	2.4	1	3	13.2	1	Invasive Ductal Carcinoma Grade II	1	0	2	1	1	0	0	0	0	0	2	0	1	1	0	0	2	2	4c	1	1	1	1	0	1
255	1	0	0	test	null	61	1.8	2.1	6.9	0	0	10.6	1	Invasive Ductal Carcinoma Grade II	1	0	2	1	1	0	1	1	2	2	1	1	0	0	0	0	1	1	4c	1	0	1	1	0	0
256	0	0	1	test	null	43	44.8	1.3	0.1	0	0	25.3	2	Invasive Ductal Carcinoma Grade II	1	0	2	1	1	0	1	1	2	2	1	0	0	1	0	1	0	1	5	1	1	1	1	0	1
257	0	0	1	test	null	46	10.4	2.5	0.1	0	0	27	2	Invasive Ductal Carcinoma Grade II	1	0	2	0	0	0	1	2	2	2	1	0	0	1	0	0	0	0	4c	0	1	0	1	0	1
258	1	1	1	test	null	41	42.8	4.4	1.5	0	0	18	1	Invasive Carcinoma X	1	0	3	0	1	0	1	0	2	2	1	1	0	0	0	0	1	1	5	1	0	1	1	0	1
259	1	0	0	test	null	48	5	4	1.8	1	2	15	1	Invasive Ductal Carcinoma Grade II	1	0	2	1	1	0	1	1	0	0	2	0	0	1	0	0	2	2	5	1	1	1	0	0	1
260	1	1	1	test	null	60	26.9	5	1.8	0	0	26.8	2	Invasive Ductal Carcinoma Grade II	1	1	2	1	1	0	1	1	2	2	1	1	0	0	1	1	1	1	5	1	0	1	0	0	1
261	0	1	0	test	null	47	24	9.6	20.2	0	0	46.4	2	Invasive Carcinoma X	1	0	3	1	1	1	1	1	2	2	1	0	0	0	0	0	1	1	4a	1	0	1	0	0	0
262	1	1	1	test	null	51	15	2.5	2.1	0	0	23.1	2	Invasive Ductal Carcinoma Grade II	1	0	2	0	0	0	1	2	2	2	1	1	0	0	0	0	1	1	5	1	0	1	0	0	0
263	1	1	1	test	null	49	10	7	2	1	1	37.2	2	Invasive Carcinoma X	1	0	3	2	2	2	2	4	2	2	0	0	0	0	0	0	1	1	5	1	1	1	0	0	1
264	0	1	0	test	null	45	18.2	1.6	6.4	0	0	23	2	Invasive Carcinoma X	1	1	2	1	1	0	1	1	2	2	1	0	0	0	0	0	1	1	4c	1	0	1	0	0	1
265	1	1	1	test	null	56	38.1	6.5	5.8	1	1	33.5	2	Invasive Ductal Carcinoma Grade II	1	1	2	0	0	1	1	3	2	2	1	0	0	0	1	1	1	1	5	1	1	0	1	0	1
266	0	1	0	test	null	32	9.6	1.7	0.8	0	0	31.1	2	Invasive Ductal Carcinoma Grade II	1	0	3	0	0	0	1	2	2	2	1	1	0	0	0	0	1	1	4c	1	0	1	0	0	1
267	0	0	1	test	null	42	45.2	2.4	1.6	1	3	17	1	Invasive Carcinoma X	1	0	2	0	0	1	0	3	2	2	1	1	0	0	0	0	1	1	4c	1	1	1	0	0	1
268	0	1	0	test	null	58	0	4	1	1	3	42.6	2	Invasive Carcinoma X	1	1	3	0	0	1	1	3	2	2	1	1	0	0	0	0	1	1	5	1	1	1	0	0	1
269	0	1	0	test	null	46	42.5	7.6	0.7	1	3	11	1	Invasive Ductal Carcinoma Grade I	1	0	3	1	0	0	1	1	0	0	2	0	1	1	0	0	2	2	4a	0	1	0	0	0	0
270	0	0	1	test	null	25	8.8	2.7	1.8	1	3	21.6	2	Invasive Carcinoma X	1	0	4	1	1	1	1	1	2	2	1	0	0	1	0	0	0	1	5	0	1	0	0	0	0
271	1	0	0	test	null	44	22.1	2.9	1.5	1	2	42.7	2	Invasive Carcinoma X	1	0	2	1	1	0	1	1	2	2	1	1	0	0	1	0	1	1	5	1	0	1	0	0	1
272	1	1	1	test	null	67	15	4	0.7	1	3	19.7	1	High-grade Ductal Carcinoma In Situ	1	1	2	1	1	0	0	0	1	1	0	0	1	1	0	0	0	0	4c	1	0	1	0	0	0
273	0	1	0	test	null	25	0	3.5	6.2	1	4	19.9	1	Invasive Ductal Carcinoma Grade II	1	0	3	1	1	1	1	1	2	2	1	1	0	1	0	0	1	1	5	0	1	0	0	0	0
274	1	0	0	test	null	47	46.8	4.2	1.7	1	3	37.4	2	Invasive Ductal Carcinoma Grade II	1	0	2	0	0	0	1	2	2	2	1	0	1	1	0	1	0	0	5	1	0	1	0	0	0
275	1	1	1	test	null	78	6	6.9	0	0	0	30.9	2	Invasive Ductal Carcinoma Grade II	1	1	2	1	1	0	1	1	2	2	1	0	0	1	1	1	1	1	5	1	0	1	0	0	0
276	0	1	0	test	null	48	24	3.5	1	0	0	33.3	2	Invasive Ductal Carcinoma Grade II	1	1	2	1	0	0	1	1	2	2	1	0	1	1	0	0	0	0	4c	1	0	1	0	0	1
277	0	1	0	test	null	60	0	7.2	7.5	1	1	10.1	1	Invasive Carcinoma X	1	0	3	0	0	1	1	3	0	0	2	0	1	1	0	0	2	2	4a	1	0	1	0	0	1
278	1	1	1	test	null	42	26.3	2.1	1.9	0	0	40.4	2	Invasive Ductal Carcinoma Grade II	1	1	2	1	1	0	1	1	2	2	1	0	0	0	0	0	1	1	5	1	0	1	0	0	1
279	0	0	1	test	null	33	17	3.9	1.7	0	0	40.2	2	Invasive Carcinoma X	1	0	4	0	0	0	1	2	2	2	1	0	0	0	0	0	1	1	4c	1	0	1	0	0	1
280	1	1	1	test	null	80	46.2	1.9	1.9	1	3	47.4	2	Invasive Ductal Carcinoma Grade II	1	0	3	0	0	0	1	2	2	2	1	1	0	0	0	0	1	1	5	0	1	0	0	0	0
281	0	0	1	test	null	50	28	2.5	2.7	1	2	45.5	2	Invasive Ductal Carcinoma Grade II	1	0	4	0	1	0	1	0	2	2	1	0	0	0	0	0	0	1	5	1	0	1	0	0	0
282	1	1	1	test	null	61	39	2.3	2	1	1	13	1	Invasive Carcinoma X	1	0	3	1	1	0	0	0	2	2	1	1	0	1	0	0	1	1	5	1	0	1	0	0	1
283	1	1	1	test	null	41	14	1	2	1	3	23	2	Invasive Carcinoma X	1	0	3	1	1	0	1	1	2	2	1	1	0	0	0	0	0	1	5	1	0	1	0	0	1
284	1	1	1	test	null	47	14	4	0.5	0	0	29.8	2	Invasive Ductal Carcinoma Grade II	1	1	2	1	1	0	1	1	2	2	1	0	0	0	0	1	1	1	5	1	1	0	0	0	1
285	1	1	1	test	null	70	0	0.9	1.3	0	0	28.3	2	Invasive Ductal Carcinoma Grade II	1	1	2	1	1	0	1	1	2	2	1	0	0	0	0	0	1	1	5	1	0	1	0	0	1
286	1	1	1	test	null	48	23.3	7.7	2.2	0	0	27.1	2	Invasive Ductal Carcinoma Grade III	1	0	3	0	0	1	1	3	2	2	1	0	0	0	0	1	1	1	5	1	0	1	0	0	1
287	1	1	1	test	null	33	30	6.7	0	0	0	26	2	Ductal Carcinoma In Situ	1	0	3	1	1	0	1	1	2	2	1	0	0	1	0	0	1	1	5	1	1	0	1	0	1
288	0	0	1	test	null	50	20	9.4	0.5	0	0	12.9	1	Invasive Carcinoma X	1	0	1	1	1	0	0	0	2	2	1	0	1	1	0	0	0	1	4b	1	0	0	1	0	1
289	1	1	1	test	null	58	15.2	4.4	2.4	0	0	14.7	1	High-grade Ductal Carcinoma In Situ with multiple focal microinvasions	1	0	3	1	1	1	1	1	2	2	1	0	0	1	1	1	1	1	4c	1	0	1	0	0	1
290	1	1	1	test	null	49	6.6	8.7	9.4	1	2	35.8	2	Invasive Ductal Carcinoma Grade II	1	1	3	0	0	1	1	3	2	2	1	0	0	1	0	0	2	2	5	1	0	1	0	0	1
291	0	0	1	test	null	42	26.7	6	1.3	0	0	32.5	2	Invasive Ductal Carcinoma Grade II	0	0	5	0	0	1	1	3	2	2	1	0	0	1	1	0	1	1	4a	1	0	0	1	0	1
292	1	1	1	test	null	40	57.5	3.8	3.2	0	0	28.2	2	Invasive Ductal Carcinoma Grade II	1	1	2	1	1	0	0	0	2	2	0	0	1	1	0	1	0	0	5	1	0	1	0	0	1
293	1	1	1	test	null	38	20.7	2.8	1.7	0	0	34.6	2	Invasive Ductal Carcinoma Grade II	1	1	2	1	1	0	1	1	2	2	1	0	0	1	0	0	0	1	5	0	1	1	0	0	1
294	1	1	1	test	null	53	10.3	3.1	3	0	0	45.3	2	Invasive Ductal Carcinoma Grade II	1	0	2	1	0	1	1	1	2	2	1	0	1	1	0	0	0	1	5	1	1	0	1	0	0
295	0	1	0	test	null	36	59.1	4	2.3	0	0	27.1	2	Invasive Ductal Carcinoma Grade II	1	1	2	1	1	1	1	1	2	2	1	0	0	0	0	0	1	1	4c	1	0	1	0	0	0
296	0	0	1	test	null	36	9.8	2.6	1.8	0	0	12.6	1	Invasive Ductal Carcinoma Grade II	1	0	3	0	0	0	1	2	2	0	0	0	0	1	0	0	0	0	4a	1	0	1	0	0	0
297	0	1	0	test	null	70	22.6	5.3	2	0	0	14.9	1	Invasive Ductal Carcinoma Grade III	1	0	2	1	1	0	0	0	2	2	0	0	1	1	0	1	0	0	4a	1	0	1	1	0	0
298	0	1	0	test	null	36	19.1	7.7	3	0	0	24.3	2	Invasive Ductal Carcinoma Grade II	1	0	3	1	1	0	1	1	2	2	1	0	0	1	1	1	1	1	5	1	0	1	0	0	1
299	0	0	1	test	null	56	0	2.6	2.4	1	4	20.1	2	Invasive Ductal Carcinoma Grade II	1	0	2	1	1	0	1	1	2	2	1	0	0	1	1	0	1	1	4b	1	0	1	0	0	0
300	0	0	1	test	null	45	55.7	4.4	1.8	1	3	17.2	1	Invasive Carcinoma X	1	0	2	1	1	0	1	1	2	2	1	0	1	1	1	1	1	1	4c	1	0	1	1	0	0
301	1	1	1	test	null	45	0	2.4	0	1	3	39.6	2	Invasive Ductal Carcinoma Grade II	1	0	3	0	0	1	1	3	2	2	1	0	0	1	1	1	1	1	5	1	0	1	0	0	0
302	1	0	0	test	null	56	36.4	4.4	4.2	0	0	21.8	2	Invasive Carcinoma X	1	0	4	0	0	0	1	2	2	2	1	0	0	0	0	0	1	1	4c	1	0	1	0	0	1
303	0	0	1	test	null	49	11.5	4.1	1.6	1	3	20.9	2	Invasive Carcinoma X	1	0	2	1	1	1	1	1	2	2	1	1	0	0	0	1	1	1	4c	1	0	1	0	0	1
304	1	1	1	test	null	45	15.2	6.1	2.2	1	1	47.2	2	Invasive Ductal Carcinoma Grade II	1	0	2	1	1	0	1	1	2	2	1	0	0	1	1	1	1	1	4b	1	0	0	0	0	1
305	1	1	1	test	null	52	41.6	2.6	1.8	1	3	35.8	2	Invasive Carcinoma	1	1	3	0	0	1	1	3	2	2	1	0	1	1	0	0	0	1	5	1	0	1	0	0	1
306	0	0	1	test	null	58	13.4	4.7	2.8	0	0	16.3	1	Invasive Ductal Carcinoma Grade III	0	0	5	0	0	0	1	2	2	2	1	0	0	1	0	0	0	1	4c	0	0	0	1	0	1
307	1	1	1	test	null	53	36.7	9.3	2.8	0	0	22.7	2	Invasive Ductal Carcinoma Grade II	1	0	3	1	0	1	1	1	2	2	1	0	0	1	0	1	1	1	5	1	0	1	0	0	1
308	0	0	1	test	null	60	14	7	2	0	0	12.2	1	Invasive Carcinoma	1	0	5	0	0	0	1	2	0	1	2	0	0	1	0	0	2	2	4b	1	0	1	0	0	1
309	1	1	1	test	null	50	30.2	2.2	2.2	1	1	24.6	2	Invasive Ductal Carcinoma Grade II	1	1	2	1	1	0	0	0	2	2	1	1	0	0	0	1	1	1	5	1	0	1	0	0	1
310	0	0	1	test	null	50	19.9	4	0	1	1	29.9	2	High-grade Ductal Carcinoma In Situ	1	1	2	1	1	0	1	1	2	2	1	1	0	0	1	1	1	1	5	1	0	1	0	0	0
311	1	1	1	test	null	57	14.9	5.3	1.2	0	0	37.1	2	Invasive Carcinoma	1	0	2	1	0	1	1	1	2	2	1	1	0	0	0	0	1	1	5	1	0	1	0	0	0
312	0	0	1	test	null	47	49	2.6	0.4	1	2	13.5	1	Invasive Carcinoma	1	0	2	1	1	0	0	0	2	2	1	0	1	1	1	1	1	1	4b	1	0	0	1	0	1
313	0	0	1	test	null	51	43.1	5.4	1.6	1	1	25.5	2	Invasive Ductal Carcinoma Grade II	1	0	2	1	1	0	1	1	2	2	1	0	0	1	1	1	1	1	5	0	1	0	1	0	1
314	0	0	1	test	null	57	2.6	4.2	1.4	1	1	8.8	1	Invasive Ductal Carcinoma Grade II	1	0	2	0	0	0	1	2	2	2	1	0	0	1	0	0	1	1	4a	1	0	0	1	0	1
315	0	0	1	test	null	66	0	4.2	2.6	0	0	17.9	1	Invasive Carcinoma, considered to be a carcinoma with neuroendocrine features based on immunohistochemical analysis	1	0	2	0	0	0	1	2	2	2	1	0	0	0	1	0	1	1	5	0	0	1	0	0	0
316	0	0	1	test	null	47	26.5	6.5	2.3	1	1	18.2	1	Invasive Ductal Carcinoma Grade II	1	0	3	1	1	0	1	1	2	2	1	0	0	1	0	1	1	1	5	1	0	1	0	0	1
317	0	0	1	test	null	33	16.2	4.8	0.9	1	1	10.9	1	Invasive Lobular Carcinoma	1	0	2	1	1	0	0	0	0	0	2	0	0	1	0	0	2	2	4c	1	0	0	0	0	1
318	1	1	1	test	null	68	28.3	5.9	0	1	3	16.3	1	Invasive Carcinoma	1	0	2	1	1	0	1	1	2	2	1	1	0	1	0	1	1	1	4c	1	0	1	0	0	0
319	1	1	1	test	null	52	0	5.4	1.9	0	0	41.4	2	Invasive Carcinoma	1	0	3	1	1	0	1	1	2	2	1	0	0	1	0	1	1	1	5	0	0	1	0	0	1
320	0	0	1	test	null	56	14.7	6	3.8	1	1	18	1	Invasive Lobular Carcinoma	1	1	2	1	1	0	1	1	2	2	1	0	0	1	0	1	1	1	5	1	0	1	0	0	0
321	1	1	1	test	null	67	0	2.7	0	1	1	49.3	2	Invasive Carcinoma	1	0	3	1	0	0	1	1	2	2	1	0	0	1	0	1	1	1	5	1	0	1	0	0	0
322	1	1	1	test	null	61	23.7	7.7	0	1	1	29.8	2	Invasive Carcinoma	1	0	3	1	0	1	1	1	2	2	1	0	0	1	0	1	1	1	5	1	0	1	0	0	1
323	1	1	1	test	null	31	26	1.8	0	1	2	22	2	Invasive Ductal Carcinoma Grade II	1	1	2	1	1	0	1	1	2	2	1	0	0	1	1	1	1	1	5	1	0	1	0	0	1
324	1	0	0	test	null	60	45	0	0	0	0	43.5	2	Invasive Carcinoma	1	0	4	0	0	0	1	2	2	2	1	0	0	0	1	1	1	1	5	1	0	1	1	0	0
325	1	1	1	test	null	41	57	20.4	4.8	0	0	18.4	1	Invasive Carcinoma	1	1	3	0	0	0	1	2	2	2	1	1	0	1	0	0	1	1	4b	1	0	1	0	0	0
326	0	0	1	test	null	47	23.6	2.7	1	1	1	36.5	2	Invasive Carcinoma	1	0	2	1	1	1	1	1	2	2	1	0	0	1	0	1	1	1	5	1	1	1	0	0	1
327	0	0	1	test	null	39	4.9	2	0.4	1	1	44.9	2	Invasive Ductal Carcinoma Grade II	1	0	4	1	1	1	1	1	2	2	1	0	0	0	0	0	1	1	5	1	0	1	0	0	1
328	1	1	1	test	null	59	35	5.3	1	1	1	42.2	2	Invasive Carcinoma	1	1	2	1	1	0	1	1	2	2	1	0	0	1	0	1	1	1	5	1	0	1	0	0	0
329	0	0	1	test	null	47	21.1	8.7	6.1	1	3	15.6	1	Invasive Carcinoma	0	0	5	1	0	1	1	1	2	2	1	0	0	1	1	1	1	1	4b	1	0	1	1	0	1
330	1	1	1	test	null	47	26	6.8	1.3	1	3	41.2	2	Invasive Ductal Carcinoma Grade II	1	0	3	0	0	0	1	2	2	2	1	0	0	1	0	1	1	1	4b	0	1	0	0	0	0
331	0	0	1	test	null	48	23.8	4.4	2.4	0	0	10.8	1	Invasive Carcinoma	1	0	4	1	1	0	1	1	2	2	1	0	1	1	0	1	1	1	4c	1	0	1	1	0	1
332	1	1	1	test	null	48	48.7	11.1	1.4	1	1	19.8	1	Invasive Carcinoma	1	1	2	1	1	0	1	1	2	2	1	0	0	1	0	1	1	1	4c	1	1	1	0	0	0
333	1	1	1	test	null	46	12.5	3.8	0.7	1	1	25.7	2	Invasive Carcinoma	1	0	2	1	0	1	1	1	2	2	1	0	0	1	0	1	1	1	4b	1	1	0	1	0	1
334	1	1	1	test	null	60	0	1.4	0	1	3	29.1	2	Invasive Ductal Carcinoma Grade II	1	1	3	1	1	0	0	0	2	2	1	1	0	0	0	1	1	1	5	1	0	1	0	0	1
335	0	0	1	test	null	53	41	9	8	0	0	7.5	1	Invasive Ductal Carcinoma Grade II	1	0	2	1	1	0	1	1	2	2	1	0	1	1	1	1	1	1	4c	1	0	1	0	0	1
336	1	1	1	test	null	43	0	0	0	0	0	27.6	2	Invasive Carcinoma	1	0	3	1	1	0	1	1	2	2	1	1	0	1	1	0	1	1	5	1	1	0	0	0	1
337	1	1	1	test	null	68	16.1	6.4	0.4	1	1	31.7	2	Invasive Ductal Carcinoma Grade II	1	0	3	1	1	0	1	1	2	2	1	1	0	0	1	1	1	1	5	1	0	1	0	0	0
338	0	1	0	test	null	30	7.5	5.9	2.4	1	1	33.9	2	Invasive Carcinoma	1	0	3	1	1	0	1	1	2	2	1	1	0	0	0	1	1	1	5	1	0	1	0	0	0
339	0	0	1	test	null	63	50	13.6	0.5	0	0	9	1	Invasive Lobular Carcinoma	1	0	6	1	1	0	1	1	2	2	1	0	0	1	0	0	1	1	4b	1	0	1	0	0	0
340	1	1	1	test	null	58	28.1	2.9	0	1	1	17.9	1	Invasive Carcinoma	1	0	3	1	1	0	1	1	2	2	1	0	0	1	0	1	1	1	4b	1	0	0	0	0	0
341	0	1	0	test	null	42	16.4	2.7	1	1	1	21.2	2	Invasive Carcinoma	1	0	3	1	1	0	1	1	2	2	1	0	1	1	0	0	0	0	5	1	1	1	0	0	0
342	1	1	1	test	null	41	29.5	7.8	1.5	1	3	19.3	1	Invasive Ductal Carcinoma Grade II	1	1	2	0	0	0	1	2	2	2	1	0	1	1	0	0	1	1	5	1	0	1	0	0	1
343	1	1	1	test	null	35	0	3.9	0.3	1	3	29.4	2	Invasive Carcinoma	1	0	3	0	0	1	1	3	2	2	1	0	0	0	0	0	1	1	5	1	0	1	0	0	1
344	1	1	1	test	null	47	32.6	9.6	0	1	3	23.7	2	Invasive Carcinoma	1	0	3	1	0	1	1	1	2	2	1	1	0	1	1	0	1	1	5	1	0	1	0	0	0
345	0	0	1	test	null	62	58	4	0.3	1	3	13.7	1	Invasive Carcinoma	1	0	4	1	1	0	0	0	2	2	1	1	0	1	0	1	1	1	4c	1	0	1	0	0	0
346	0	0	1	test	null	56	10.3	14.5	7.3	0	0	11.5	1	Invasive Ductal Carcinoma Grade II	1	0	2	0	0	0	1	2	0	0	2	0	0	1	0	0	2	2	4a	1	0	1	0	0	0
347	1	1	1	test	null	56	10.2	6.6	3.3	0	0	26.5	2	Invasive Carcinoma	1	0	3	1	0	1	1	1	2	2	1	0	0	1	0	0	1	1	5	1	0	1	0	0	0
348	1	1	1	test	null	37	0	3.7	2.8	1	1	18.5	1	Invasive Carcinoma	1	0	3	1	0	1	1	1	2	2	1	0	0	0	0	0	1	1	5	1	0	1	0	0	0
349	0	0	1	test	null	52	0	2.6	1	0	0	20.7	2	Invasive Ductal Carcinoma Grade II	1	1	2	1	1	0	1	1	2	2	1	1	0	0	1	1	1	1	5	0	1	0	0	0	1
350	0	0	1	test	null	41	43.2	5.8	1.4	0	0	15.6	1	Invasive Carcinoma	1	1	4	1	1	0	1	1	2	2	1	1	0	1	1	1	1	1	4c	1	0	1	0	0	1
351	0	0	1	test	null	46	34.8	3.7	0.7	1	3	13.6	1	Invasive Carcinoma	1	0	4	1	1	0	1	1	2	2	0	0	1	1	0	0	0	0	4b	1	0	0	1	0	1
352	1	1	1	test	null	41	0	6.6	0.7	1	1	36.1	2	Invasive Carcinoma	1	0	3	1	0	0	1	1	2	2	1	0	0	1	0	0	1	1	4c	1	0	1	0	0	1
353	0	0	1	test	null	38	2.9	3.9	2	1	1	34.1	2	Invasive Ductal Carcinoma Grade II	1	0	2	1	1	0	0	0	2	2	1	0	0	0	0	1	1	1	5	1	0	1	0	0	0
354	0	0	1	test	null	51	49.5	3.4	1	1	3	16.8	1	Invasive Ductal Carcinoma Grade II	1	0	2	1	1	0	1	1	2	2	1	1	0	0	1	1	1	1	4c	1	1	0	1	0	1
355	1	1	1	test	null	45	39.8	3.4	3.2	1	1	20.4	2	Invasive Carcinoma	1	0	3	0	0	1	1	3	2	2	1	0	1	1	1	1	0	1	4c	1	0	1	0	0	0
356	0	0	1	test	null	65	34	5.4	3.3	0	0	22.9	2	Invasive Ductal Carcinoma Grade II	1	0	2	1	1	0	1	1	2	2	0	0	0	1	0	1	0	1	4b	0	0	0	0	0	0
			98
			0.816667

## Sheet: Sheet2
N（0 for no metastasis, 1 for metastasis）	Indicates whether lymph node metastasis is present or not	label	0 for no metastasis, 1 for metastasis
name	Basic clinical data	name
age		age
distance from nipple		distance from nipple
distance from skin		distance from skin
distance from the pectoralis major muscle		distance from the pectoralis major muscle
outer upper quadrant is 0; all others are 1.		position 1	outer upper quadrant is 0;all others are 1.
outer upper is 0; outer lower is 1; inner lower is 2; inner upper is 3; nipple is 4		position 2	outer upper is 0; outer lower is 1; inner lower is 2; inner upper is 3; nipple is 4
maximum value: mm		maximum value	mm
T1，T2		T1_T2	T1，T2
type	Relevant pathological indicators	type	in situ: 0; non-in situ: 1.
vascular invasion (0 = absent, 1 = present)		vascular invasion	0 = absent, 1 = present
Grade (1 = Grade I, 2 = Grade II, 3 = Grade III, 4 = Grade X, 5 = ductal carcinoma in situ, 6 = other)		Grade	1 = Grade I, 2 = Grade II, 3 = Grade III, 4 = Grade X, 5 = ductal carcinoma in situ, 6 = other
ER(0 = negative, 1 = positive, 2 = none)		ER	0 = negative, 1 = positive, 2 = none
PR(0 = negative, 1 = positive, 2 = none)		PR	0 = negative, 1 = positive, 2 = none
HER-2(0 = negative, 1 = positive, 2 = none)		HER2	0 = negative, 1 = positive, 2 = none
Ki-67(<14 = 0, ≥14 = 1, 2 = none)		Ki67	<14 = 0, ≥14 = 1, 2 = none
molecular subtype (0 = Luminal A, 1 = Luminal B, 2 = Triple-negative, 3 = HER2-positive, 4 = None)		molecular subtype	0 = Luminal A, 1 = Luminal B, 2 = Triple-negative, 3 = HER2-positive, 4 = None0
enhancement intensity(iso = 0, low = 1, high = 2;)	Contrast-enhanced ultrasound (CEUS) parameters	enhancement intensity	iso = 0, low = 1, high = 2; (iso + low = 0, high = 1)
enhancement phase(slow-in = 1, synchronous = 0, fast-in = 2;)		enhancement phase	slow-in = 1, synchronous = 0, fast-in = 2; (slow-in + synchronous = 0, fast-in = 1)
lesion extent after enhancement(unchanged = 0, enlarged = 1, indeterminate = 2)		lesion extent after enhancement	unchanged = 0, enlarged = 1, indeterminate = 2
enhancement sequence( non-centripetal = 0, centripetal = 1)		enhancement sequence	non-centripetal = 0, centripetal = 1
enhancement homogeneity(heterogeneous = 0, homogeneous = 1)		enhancement homogeneity	heterogeneous = 0, homogeneous = 1
enhancement completeness(incomplete = 0, complete = 1)		enhancement completeness	incomplete = 0, complete = 1
crab-foot sign(absent = 0, present = 1)		crab-foot sign	absent = 0, present = 1
feeding vessel(absent = 0, present = 1)		feeding vessel	absent = 0, present = 1
margin after enhancement(clear = 0, unclear = 1, indeterminate = 2)		margin after enhancement	clear = 0, unclear = 1, indeterminate = 2
morphology after enhancement(regular = 0, irregular = 1, indeterminate = 2)		morphology after enhancement	regular = 0, irregular = 1, indeterminate = 2
enrollment category(BI-RADAS)	Conventional ultrasound parameters	enrollment category	BI-RADAS
angular margin(no = 0, yes = 1)		angular margin	no = 0, yes = 1
lobulation(no = 0, yes = 1)		lobulation	no = 0, yes = 1
spiculation(no = 0, yes = 1)		spiculation	no = 0, yes = 1
hyperechoic halo(absent = 0, present = 1)		hyperechoic halo	absent = 0, present = 1
echogenicity(hypoechoic = 0, isoechoic = 1, hyperechoic = 2)		echogenicity	hypoechoic = 0, isoechoic = 1, hyperechoic = 2
calcification(0 = no calcification, 1 = with calcification)		calcification	0 = no calcification, 1 = with calcification
